# Supplementary material for: Mitochondrial Genome Sequence of the Scabies Mite Provides Insight into the Genetic Diversity of Individual Scabies Infections
Source: PLoS Negl Trop Dis. 2016 Feb 12;10(2):e0004384. doi: 10.1371/journal.pntd.0004384 (PMC4752359; doi:10.1371/journal.pntd.0004384)
Supplement: S1 Table — (XLSX) [file pntd.0004384.s003.xlsx]

## Sheet: Sheet1
Sample type	Label	Washing protocol	Number of read pairs
Clinical isolate	Patient A	-	53699468
Clinical isolate	Patient B	-	45851518
Lab model	Pig unwashed	-	59011146
Lab model	Pig washed 1	Paraformaldehyde	62090067
Lab model	Pig washed 2	Lysozyme	56485415
Lab model	Pig washed 3	Bleach	55580620
