# Supplementary material for: Mitochondrial Genome Sequence of the Scabies Mite Provides Insight into the Genetic Diversity of Individual Scabies Infections
Source: PLoS Negl Trop Dis. 2016 Feb 12;10(2):e0004384. doi: 10.1371/journal.pntd.0004384 (PMC4752359; doi:10.1371/journal.pntd.0004384)
Supplement: S2 Table — (TXT) [file pntd.0004384.s004.txt]

	Patient_B	Patient_A	Pig_u	Pig_w1	Pig_w2	Pig_w3
139	C	NA	C	C	NA	NA
156	NA	G	NA	NA	NA	NA
161	C	NA	NA	NA	NA	NA
169	C	NA	NA	NA	NA	NA
188	C	C	NA	NA	NA	NA
219	NA	T	NA	NA	NA	NA
243	T	T	NA	NA	NA	NA
268	A	A	NA	NA	NA	NA
296	G	G	NA	NA	NA	NA
319	A	A	NA	NA	NA	NA
369	T	T	NA	NA	NA	NA
408	C	C	NA	NA	NA	NA
422	G	G	G	G	G	G
444	G	G	NA	NA	NA	NA
456	G	G	T	T	T	T
462	T	T	NA	NA	NA	NA
476	T	T	NA	NA	NA	NA
494	C	C	NA	NA	NA	NA
531	T	T	NA	NA	NA	NA
537	C	C	NA	NA	NA	NA
543	G	G	NA	NA	NA	NA
552	C	C	NA	NA	NA	NA
555	C	C	NA	NA	NA	NA
576	G	G	NA	NA	NA	NA
618	C	C	NA	NA	NA	NA
621	G	G	NA	NA	NA	NA
657	NA	NA	A	A	A	A
673	C	C	NA	NA	NA	NA
696	A	A	NA	NA	NA	NA
708	T	T	NA	NA	NA	NA
731	G	G	NA	NA	NA	NA
734	A	A	NA	NA	NA	NA
749	G	G	NA	NA	NA	NA
768	T	T	T	T	T	T
774	G	G	NA	NA	NA	NA
809	C	C	NA	NA	NA	NA
813	G	G	NA	NA	NA	NA
819	A	A	NA	NA	NA	NA
850	T	T	NA	NA	NA	NA
854	NA	A	NA	NA	NA	NA
855	G	G	NA	NA	NA	NA
879	A	A	NA	NA	NA	NA
880	A	A	NA	NA	NA	NA
891	G	G	NA	NA	NA	NA
903	A	A	NA	NA	NA	NA
904	G	G	NA	NA	NA	NA
921	C	C	NA	NA	NA	NA
945	A	A	NA	NA	NA	NA
950	T	T	NA	NA	NA	NA
968	T	T	T	T	T	T
981	A	A	NA	NA	NA	NA
1011	C	C	NA	NA	NA	NA
1023	C	C	NA	NA	NA	NA
1053	G	G	NA	NA	NA	NA
1089	NA	NA	G	G	G	G
1141	T	T	NA	NA	NA	NA
1147	G	G	NA	NA	NA	NA
1173	A	A	NA	NA	NA	NA
1191	T	T	NA	NA	NA	NA
1246	T	T	NA	NA	NA	NA
1250	A	A	NA	NA	NA	NA
1251	C	C	NA	NA	NA	NA
1267	C	C	NA	NA	NA	NA
1303	A	A	NA	NA	NA	NA
1311	T	T	NA	NA	NA	NA
1321	A	A	NA	NA	NA	NA
1333	C	C	NA	NA	NA	NA
1338	G	G	NA	NA	NA	NA
1339	A	A	A	A	A	A
1378	C	C	NA	NA	NA	NA
1405	A	A	NA	NA	NA	NA
1416	NA	NA	C	C	C	C
1498	A	A	A	A	A	A
1534	A	A	NA	NA	NA	NA
1537	G	G	NA	NA	NA	NA
1570	NA	NA	T	T	T	T
1576	A	A	A	A	A	A
1579	T	T	NA	NA	NA	NA
1585	T	T	NA	NA	NA	NA
1591	NA	NA	G	G	G	G
1603	A	A	NA	NA	NA	NA
1651	T	T	NA	NA	NA	NA
1655	A	A	NA	NA	NA	NA
1657	C	C	NA	NA	NA	NA
1660	C	C	NA	NA	NA	NA
1669	A	A	NA	NA	NA	NA
1672	G	G	NA	NA	NA	NA
1675	T	T	NA	NA	NA	NA
1684	C	C	NA	NA	NA	NA
1696	G	G	NA	NA	NA	NA
1711	G	G	NA	NA	NA	NA
1722	G	G	NA	NA	NA	NA
1814	NA	NA	A	A	A	A
1819	C	C	NA	NA	NA	NA
1855	A	A	NA	NA	NA	NA
1867	T	T	NA	NA	NA	NA
1903	C	C	NA	NA	NA	NA
1935	NA	NA	C	C	C	C
1936	G	G	NA	NA	NA	NA
1941	C	C	NA	NA	NA	NA
2020	A	A	NA	NA	NA	NA
2028	A	A	NA	NA	NA	NA
2050	G	G	NA	NA	NA	NA
2068	A	A	NA	NA	NA	NA
2136	NA	T	NA	NA	NA	NA
2146	A	A	NA	NA	NA	NA
2149	G	G	G	G	G	G
2191	C	C	NA	NA	NA	NA
2294	NA	NA	T	T	T	T
2369	T	T	NA	NA	NA	NA
2384	T	T	A	A	A	A
2456	T	T	NA	NA	NA	NA
2532	A	A	NA	NA	NA	NA
2541	G	G	NA	NA	NA	NA
2547	G	G	NA	NA	NA	NA
2556	A	A	NA	NA	NA	NA
2559	A	A	NA	NA	NA	NA
2568	C	C	NA	NA	NA	NA
2602	NA	NA	C	C	C	C
2607	G	G	NA	NA	NA	NA
2628	T	T	NA	NA	NA	NA
2631	T	T	NA	NA	NA	NA
2637	C	C	NA	NA	NA	NA
2655	C	C	NA	NA	NA	NA
2661	T	T	NA	NA	NA	NA
2691	C	C	NA	NA	NA	NA
2700	C	C	NA	NA	NA	NA
2733	T	T	NA	NA	NA	NA
2760	A	A	NA	NA	NA	NA
2769	C	C	NA	NA	NA	NA
2778	G	G	NA	NA	NA	NA
2802	A	A	NA	NA	NA	NA
2811	C	C	NA	NA	NA	NA
2832	C	C	NA	NA	NA	NA
2856	T	T	NA	NA	NA	NA
2874	A	A	NA	NA	NA	NA
2926	C	C	NA	NA	NA	NA
2937	T	T	NA	NA	NA	NA
2946	C	C	NA	NA	NA	NA
2982	C	C	NA	NA	NA	NA
2991	T	T	NA	NA	NA	NA
3034	C	C	NA	NA	NA	NA
3063	NA	NA	G	G	G	G
3076	NA	NA	C	C	C	C
3114	C	C	NA	NA	NA	NA
3150	T	T	NA	NA	NA	NA
3165	C	C	NA	NA	NA	NA
3171	NA	NA	T	T	T	T
3183	T	T	NA	NA	NA	NA
3219	C	C	NA	NA	NA	NA
3252	T	T	NA	NA	NA	NA
3282	NA	NA	A	A	A	A
3297	C	C	NA	NA	NA	NA
3318	C	C	NA	NA	NA	NA
3339	T	T	NA	NA	NA	NA
3387	T	T	NA	NA	NA	NA
3393	T	T	T	T	T	T
3399	NA	NA	G	G	G	G
3438	G	G	NA	NA	NA	NA
3456	T	T	NA	NA	NA	NA
3459	T	T	T	T	T	T
3465	A	A	NA	NA	NA	NA
3471	G	G	NA	NA	NA	NA
3480	T	T	NA	NA	NA	NA
3486	A	A	NA	NA	NA	NA
3489	C	C	NA	NA	NA	NA
3490	T	T	NA	NA	NA	NA
3498	G	G	NA	NA	NA	NA
3501	A	A	NA	NA	NA	NA
3513	A	A	NA	NA	NA	NA
3555	T	T	NA	NA	NA	NA
3564	T	T	NA	NA	NA	NA
3591	A	A	NA	NA	NA	NA
3624	A	A	NA	NA	NA	NA
3648	A	A	NA	NA	NA	NA
3675	G	G	NA	NA	NA	NA
3729	T	T	NA	NA	NA	NA
3747	C	C	NA	NA	NA	NA
3792	T	T	NA	NA	NA	NA
3810	C	C	NA	NA	NA	NA
3822	T	T	NA	NA	NA	NA
3858	A	A	NA	NA	NA	NA
3876	T	T	NA	NA	NA	NA
3939	T	T	NA	NA	NA	NA
3942	T	T	NA	NA	NA	NA
3951	A	A	NA	NA	NA	NA
3967	C	C	NA	NA	NA	NA
3975	A	A	NA	NA	NA	NA
3988	C	C	NA	NA	NA	NA
3994	NA	NA	NA	A	A	A
4041	T	T	NA	NA	NA	NA
4058	T	T	T	T	T	T
4097	T	T	NA	NA	NA	NA
4109	T	T	T	T	T	T
4112	T	T	T	T	T	T
4130	T	T	NA	NA	NA	NA
4139	A	A	NA	NA	NA	NA
4150	C	C	NA	NA	NA	NA
4187	G	G	NA	NA	NA	NA
4211	NA	NA	C	C	C	C
4220	G	G	NA	NA	NA	NA
4248	T	T	NA	NA	NA	NA
4277	T	T	NA	NA	NA	NA
4278	C	C	NA	NA	NA	NA
4310	NA	NA	C	C	C	C
4322	A	A	NA	NA	NA	NA
4346	T	T	T	T	T	T
4349	C	C	NA	NA	NA	NA
4355	C	C	NA	NA	NA	NA
4361	C	C	NA	NA	NA	NA
4381	NA	NA	T	T	T	T
4385	T	T	NA	NA	NA	NA
4497	NA	NA	T	T	T	T
4541	G	G	NA	NA	NA	NA
4565	C	C	NA	NA	NA	NA
4568	T	T	NA	NA	NA	NA
4583	NA	NA	C	C	C	C
4607	A	A	NA	NA	NA	NA
4628	G	G	NA	NA	NA	NA
4652	C	C	NA	NA	NA	NA
4661	T	T	NA	NA	NA	NA
4697	T	T	NA	NA	NA	NA
4706	NA	NA	C	C	C	C
4769	T	T	NA	NA	NA	NA
4811	G	G	NA	NA	NA	NA
4842	G	G	NA	NA	NA	NA
4849	T	T	NA	NA	NA	NA
4870	A	A	NA	NA	NA	NA
4873	A	A	NA	NA	NA	NA
4880	T	T	NA	NA	NA	NA
4888	C	C	NA	NA	NA	NA
4899	A	A	NA	NA	NA	NA
4942	NA	NA	A	A	A	A
4964	T	T	NA	NA	NA	NA
4971	G	G	NA	NA	NA	NA
4983	NA	NA	G	G	G	G
5010	C	C	NA	NA	NA	NA
5019	A	A	NA	NA	NA	NA
5022	A	A	NA	NA	NA	NA
5043	A	A	NA	NA	NA	NA
5055	A	A	NA	NA	NA	NA
5058	G	G	NA	NA	NA	NA
5082	NA	NA	T	T	T	T
5083	NA	NA	C	C	C	C
5088	C	C	NA	NA	NA	NA
5091	C	C	NA	NA	NA	NA
5094	A	A	NA	NA	NA	NA
5110	A	A	NA	NA	NA	NA
5111	C	C	NA	NA	NA	NA
5151	G	G	NA	NA	NA	NA
5217	A	A	NA	NA	NA	NA
5220	T	T	NA	NA	NA	NA
5241	T	T	NA	NA	NA	NA
5283	T	T	NA	NA	NA	NA
5292	C	C	NA	NA	NA	NA
5310	A	A	A	A	A	A
5311	C	C	NA	NA	NA	NA
5316	A	A	NA	NA	NA	NA
5322	C	C	C	C	C	C
5325	C	C	NA	NA	NA	NA
5352	C	C	NA	NA	NA	NA
5387	C	C	NA	NA	NA	NA
5400	A	A	NA	NA	NA	NA
5451	G	G	NA	NA	NA	NA
5457	T	T	NA	NA	NA	NA
5499	C	C	NA	NA	NA	NA
5508	NA	NA	G	G	G	G
5541	A	A	NA	NA	NA	NA
5545	C	C	NA	NA	NA	NA
5556	T	T	NA	NA	NA	NA
5557	T	T	NA	NA	NA	NA
5560	A	A	NA	NA	NA	NA
5731	C	C	NA	NA	NA	NA
5760	A	A	NA	NA	NA	NA
5761	C	C	NA	NA	NA	NA
5773	A	A	A	A	A	A
5776	G	G	NA	NA	NA	NA
5795	G	G	NA	NA	NA	NA
5801	NA	NA	C	C	C	C
5833	C	C	NA	NA	NA	NA
5845	A	A	NA	NA	NA	NA
5863	T	T	NA	NA	NA	NA
5899	G	G	NA	NA	NA	NA
5914	C	C	NA	NA	NA	NA
5923	G	G	NA	NA	NA	NA
5935	T	T	T	T	T	T
5938	NA	NA	C	C	C	C
5971	G	G	NA	NA	NA	NA
6004	C	NA	NA	NA	NA	NA
6013	G	G	G	G	G	G
6028	C	C	NA	NA	NA	NA
6058	T	T	T	T	T	T
6064	A	A	NA	NA	NA	NA
6085	NA	NA	C	C	C	C
6094	T	T	NA	NA	NA	NA
6109	G	G	NA	NA	NA	NA
6131	A	A	NA	NA	NA	NA
6132	C	C	NA	NA	NA	NA
6134	A	A	NA	NA	NA	NA
6164	G	G	NA	NA	NA	NA
6166	C	C	NA	NA	NA	NA
6168	T	T	NA	NA	NA	NA
6172	NA	NA	C	C	C	C
6178	A	A	NA	NA	NA	NA
6184	G	G	NA	NA	NA	NA
6193	A	A	NA	NA	NA	NA
6238	C	C	NA	NA	NA	NA
6262	C	C	NA	NA	NA	NA
6265	C	C	NA	NA	NA	NA
6274	C	C	NA	NA	NA	NA
6283	C	C	NA	NA	NA	NA
6289	T	T	NA	NA	NA	NA
6290	G	G	NA	NA	NA	NA
6296	C	C	NA	NA	NA	NA
6301	A	A	A	A	A	A
6316	A	A	NA	NA	NA	NA
6328	C	C	NA	NA	NA	NA
6346	T	T	NA	NA	NA	NA
6355	A	A	NA	NA	NA	NA
6364	NA	NA	T	T	T	T
6370	T	T	NA	NA	NA	NA
6376	C	C	NA	NA	NA	NA
6397	A	A	NA	NA	NA	NA
6424	C	C	NA	NA	NA	NA
6430	A	A	NA	NA	NA	NA
6449	G	G	NA	NA	NA	NA
6501	A	A	NA	NA	NA	NA
6503	C	C	NA	NA	NA	NA
6504	G	G	NA	NA	NA	NA
6508	G	G	NA	NA	NA	NA
6532	T	T	NA	NA	NA	NA
6543	C	C	NA	NA	NA	NA
6591	T	T	NA	NA	NA	NA
6603	T	T	NA	NA	NA	NA
6627	NA	NA	C	C	C	C
6666	C	C	NA	NA	NA	NA
6669	T	T	NA	NA	NA	NA
6699	G	G	NA	NA	NA	NA
6705	C	C	NA	NA	NA	NA
6711	C	C	NA	NA	NA	NA
6744	G	G	NA	NA	NA	NA
6745	A	A	NA	NA	NA	NA
6766	A	A	NA	NA	NA	NA
6795	A	A	NA	NA	NA	NA
6934	NA	C	NA	NA	NA	NA
6953	T	T	NA	NA	NA	NA
6954	C	C	NA	NA	NA	NA
6963	T	T	NA	NA	NA	NA
6996	C	C	NA	NA	NA	NA
7031	G	G	NA	NA	NA	NA
7068	A	A	NA	NA	NA	NA
7422	T	T	NA	NA	NA	NA
7452	C	C	NA	NA	NA	NA
7455	T	T	NA	NA	NA	NA
7510	G	G	NA	NA	NA	NA
7514	G	G	NA	NA	NA	NA
7550	A	A	NA	NA	NA	NA
7575	T	T	NA	NA	NA	NA
7806	T	T	NA	NA	NA	NA
7818	T	T	NA	NA	NA	NA
7846	G	G	G	G	G	G
7852	C	C	NA	NA	NA	NA
7948	G	G	G	G	G	G
8015	C	C	NA	NA	NA	NA
8059	A	A	NA	NA	NA	NA
8060	T	T	NA	NA	NA	NA
8073	A	A	NA	NA	NA	NA
8105	NA	NA	C	C	C	C
8106	T	T	NA	NA	NA	NA
8111	T	T	NA	NA	NA	NA
8154	NA	NA	T	T	T	T
8169	A	A	NA	NA	NA	NA
8222	T	T	NA	NA	NA	NA
8254	NA	NA	C	C	C	C
8256	C	C	NA	NA	NA	NA
8259	G	G	NA	NA	NA	NA
8261	T	T	T	T	T	T
8267	NA	NA	C	C	C	C
8291	A	A	NA	NA	NA	NA
8314	A	A	NA	NA	NA	NA
8369	A	A	A	A	A	A
8374	A	A	NA	NA	NA	NA
8380	A	A	A	A	A	A
8402	T	T	NA	NA	NA	NA
8423	T	T	NA	NA	NA	NA
8424	NA	NA	A	A	A	A
8572	T	T	NA	NA	NA	NA
8598	G	G	NA	NA	NA	NA
8612	T	T	NA	NA	NA	NA
8789	A	A	NA	NA	NA	NA
9075	C	C	NA	NA	NA	NA
9091	T	NA	NA	NA	NA	NA
9093	T	T	NA	NA	NA	NA
9094	T	T	NA	NA	NA	NA
9126	C	C	NA	NA	NA	NA
9128	A	A	T	T	T	T
9130	C	C	NA	NA	NA	NA
9152	T	T	NA	NA	NA	NA
9167	T	T	NA	NA	NA	NA
9188	A	A	NA	NA	NA	NA
9197	T	T	NA	NA	NA	NA
9200	NA	G	NA	NA	NA	NA
9221	NA	NA	C	C	C	C
9227	G	G	NA	NA	NA	NA
9233	C	C	NA	NA	NA	NA
9242	C	C	NA	NA	NA	NA
9296	T	T	NA	NA	NA	NA
9302	C	C	NA	NA	NA	NA
9326	T	T	NA	NA	NA	NA
9359	A	A	A	A	A	A
9365	C	C	NA	NA	NA	NA
9368	A	A	NA	NA	NA	NA
9389	T	T	NA	NA	NA	NA
9425	A	A	NA	NA	NA	NA
9478	C	C	A	A	A	A
9493	T	T	NA	NA	NA	NA
9500	C	C	A	A	A	A
9518	A	A	A	A	A	A
9535	A	NA	A	NA	NA	A
9540	A	A	A	A	A	A
9565	NA	NA	A	A	NA	A
9569	G	G	NA	NA	NA	NA
9602	C	C	NA	NA	NA	NA
9605	T	T	NA	NA	NA	NA
9620	T	T	NA	NA	NA	NA
9638	T	T	NA	NA	NA	NA
9656	C	C	NA	NA	NA	NA
9671	T	T	NA	NA	NA	NA
9692	T	T	NA	NA	NA	NA
9718	T	T	NA	NA	NA	NA
9758	C	C	NA	NA	NA	NA
9761	C	C	NA	NA	NA	NA
9788	C	C	NA	NA	NA	NA
9794	A	A	NA	NA	NA	NA
9806	T	T	NA	NA	NA	NA
9820	A	A	NA	NA	NA	NA
9842	T	T	NA	NA	NA	NA
9863	G	G	NA	NA	NA	NA
9880	A	A	NA	NA	NA	NA
9891	NA	NA	G	G	G	G
9944	T	T	NA	NA	NA	NA
10063	C	C	NA	NA	NA	NA
10072	T	T	NA	NA	NA	NA
10081	G	G	NA	NA	NA	NA
10090	T	T	NA	NA	NA	NA
10105	C	C	NA	NA	NA	NA
10140	A	A	NA	NA	NA	NA
10147	C	C	NA	NA	NA	NA
10153	C	C	NA	NA	NA	NA
10192	A	A	NA	NA	NA	NA
10207	A	A	NA	NA	NA	NA
10218	C	C	NA	NA	NA	NA
10231	G	G	NA	NA	NA	NA
10237	C	C	NA	NA	NA	NA
10239	C	C	NA	NA	NA	NA
10249	A	A	NA	NA	NA	NA
10257	T	T	NA	NA	NA	NA
10262	A	A	NA	NA	NA	NA
10279	A	A	NA	NA	NA	NA
10281	T	T	NA	NA	NA	NA
10300	G	G	NA	NA	NA	NA
10348	C	C	NA	NA	NA	NA
10411	T	T	NA	NA	NA	NA
10449	C	C	NA	NA	NA	NA
10462	C	C	NA	NA	NA	NA
10468	T	T	NA	NA	NA	NA
10498	C	C	NA	NA	NA	NA
10619	C	C	NA	NA	NA	NA
10625	A	A	NA	NA	NA	NA
10661	T	T	NA	NA	NA	NA
10688	T	T	NA	NA	NA	NA
10742	NA	NA	C	C	C	C
10760	G	G	NA	NA	NA	NA
10763	T	T	NA	NA	NA	NA
10784	T	T	NA	NA	NA	NA
10799	A	A	NA	NA	NA	NA
10827	G	G	NA	NA	NA	NA
10887	T	T	NA	NA	NA	NA
10890	C	C	C	C	C	C
10899	A	A	NA	NA	NA	NA
10929	C	C	NA	NA	NA	NA
10941	G	G	NA	NA	NA	NA
10949	T	T	NA	NA	NA	NA
10950	A	A	NA	NA	NA	NA
10954	T	T	NA	NA	NA	NA
10959	C	C	NA	NA	NA	NA
10962	A	A	A	A	A	A
10964	C	C	NA	NA	NA	NA
10968	A	A	A	A	A	A
10972	G	G	NA	NA	NA	NA
10974	T	T	NA	NA	NA	NA
11007	A	A	NA	NA	NA	NA
11028	T	T	NA	NA	NA	NA
11034	G	G	NA	NA	NA	NA
11052	T	T	NA	NA	NA	NA
11070	NA	NA	A	A	A	A
11088	C	C	NA	NA	NA	NA
11091	A	A	NA	NA	NA	NA
11097	C	C	NA	NA	NA	NA
11100	T	T	NA	NA	NA	NA
11103	C	C	NA	NA	NA	NA
11106	A	A	NA	NA	NA	NA
11112	G	G	NA	NA	NA	NA
11116	G	G	NA	NA	NA	NA
11118	T	T	NA	NA	NA	NA
11127	T	T	NA	NA	NA	NA
11133	C	C	NA	NA	NA	NA
11140	C	C	NA	NA	NA	NA
11163	NA	NA	G	G	G	G
11175	G	G	NA	NA	NA	NA
11178	A	A	NA	NA	NA	NA
11196	T	T	NA	NA	NA	NA
11263	NA	NA	A	A	A	A
11281	G	G	NA	NA	NA	NA
11282	A	A	NA	NA	NA	NA
11303	NA	NA	G	G	G	G
11346	C	C	NA	NA	NA	NA
11394	C	C	NA	NA	NA	NA
11410	T	T	NA	NA	NA	NA
11436	A	A	NA	NA	NA	NA
11454	A	A	NA	NA	NA	NA
11457	NA	NA	A	A	A	A
11460	T	T	NA	NA	NA	NA
11480	C	C	NA	NA	NA	NA
11481	C	C	NA	NA	NA	NA
11482	T	T	NA	NA	NA	NA
11510	A	A	NA	NA	NA	NA
11517	C	C	NA	NA	NA	NA
11520	C	C	NA	NA	NA	NA
11522	G	G	NA	NA	NA	NA
11523	A	A	NA	NA	NA	NA
11530	A	A	NA	NA	NA	NA
11544	T	T	NA	NA	NA	NA
11545	C	C	NA	NA	NA	NA
11553	G	G	NA	NA	NA	NA
11571	T	T	NA	NA	NA	NA
11607	C	C	NA	NA	NA	NA
11625	T	T	NA	NA	NA	NA
11641	T	NA	NA	NA	NA	NA
11646	T	T	NA	NA	NA	NA
11679	G	G	NA	NA	NA	NA
11709	T	T	NA	NA	NA	NA
11724	A	A	NA	NA	NA	NA
11817	T	T	NA	NA	NA	NA
11877	C	C	NA	NA	NA	NA
11901	A	A	NA	NA	NA	NA
11910	T	T	NA	NA	NA	NA
11916	C	C	NA	NA	NA	NA
11919	A	A	NA	NA	NA	NA
11920	G	G	NA	NA	NA	NA
11922	A	A	NA	NA	NA	NA
11935	T	T	NA	NA	NA	NA
11940	T	T	NA	NA	NA	NA
11983	G	G	NA	NA	NA	NA
11988	C	C	NA	NA	NA	NA
12027	T	T	NA	NA	NA	NA
12042	T	T	NA	NA	NA	NA
12051	C	C	NA	NA	NA	NA
12060	G	G	NA	NA	NA	NA
12081	T	T	G	G	G	G
12097	NA	NA	C	C	C	C
12114	T	T	NA	NA	NA	NA
12178	NA	NA	C	C	C	C
12184	T	T	NA	NA	NA	NA
12197	C	C	NA	NA	NA	NA
12201	NA	NA	G	G	G	G
12211	C	C	NA	NA	NA	NA
12212	T	T	NA	NA	NA	NA
12230	T	T	NA	NA	NA	NA
12246	C	C	NA	NA	NA	NA
12264	T	T	T	T	T	T
12267	G	G	NA	NA	NA	NA
12303	T	T	NA	NA	NA	NA
12324	C	C	NA	NA	NA	NA
12327	C	C	NA	NA	NA	NA
12342	T	T	NA	NA	NA	NA
12358	T	T	NA	NA	NA	NA
12360	A	A	A	A	A	A
12384	T	T	A	A	A	A
12413	T	T	NA	NA	NA	NA
12420	A	A	NA	NA	NA	NA
12421	T	T	NA	NA	NA	NA
12429	A	A	NA	NA	NA	NA
12468	C	C	NA	NA	NA	NA
12504	A	A	NA	NA	NA	NA
12522	C	C	NA	NA	NA	NA
12540	NA	NA	C	C	C	C
12543	C	C	NA	NA	NA	NA
12555	G	G	NA	NA	NA	NA
12561	T	T	NA	NA	NA	NA
12612	T	T	NA	NA	NA	NA
12613	G	G	NA	NA	NA	NA
12618	G	G	NA	NA	NA	NA
12627	A	A	NA	NA	NA	NA
12645	T	T	NA	NA	NA	NA
12692	C	C	NA	NA	NA	NA
12702	A	A	NA	NA	NA	NA
12708	NA	NA	G	G	G	G
12735	T	T	T	T	T	T
12753	T	T	NA	NA	NA	NA
12768	NA	NA	C	C	C	C
12795	C	C	NA	NA	NA	NA
12853	A	A	NA	NA	NA	NA
12868	T	T	T	T	T	T
12873	C	C	NA	NA	NA	NA
12874	C	C	NA	NA	NA	NA
12885	A	A	NA	NA	NA	NA
12886	T	T	NA	NA	NA	NA
12961	T	T	NA	NA	NA	NA
12987	C	C	NA	NA	NA	NA
13026	T	T	NA	NA	NA	NA
13044	C	C	NA	NA	NA	NA
13062	T	T	NA	NA	NA	NA
13068	T	T	NA	NA	NA	NA
13092	A	A	NA	NA	NA	NA
13107	C	C	NA	NA	NA	NA
13158	C	C	NA	NA	NA	NA
13176	G	G	NA	NA	NA	NA
13198	T	T	NA	NA	NA	NA
13203	NA	NA	A	A	A	A
13311	T	T	NA	NA	NA	NA
13357	G	G	NA	NA	NA	NA
13372	A	A	A	A	A	A
13373	A	A	NA	NA	NA	NA
13377	C	C	NA	NA	NA	NA
13389	A	A	NA	NA	NA	NA
13390	A	A	NA	NA	NA	NA
13392	T	T	NA	NA	NA	NA
13405	T	T	NA	NA	NA	NA
13420	A	A	NA	NA	NA	NA
13425	G	NA	NA	NA	NA	NA
13428	C	C	NA	NA	NA	NA
13437	A	A	NA	NA	NA	NA
13440	T	T	NA	NA	NA	NA
13443	T	T	NA	NA	NA	NA
13445	A	A	NA	NA	NA	NA
13449	A	A	NA	NA	NA	NA
13452	NA	NA	T	T	T	T
13474	A	A	NA	NA	NA	NA
13479	A	A	NA	NA	NA	NA
13487	T	T	NA	NA	NA	NA
13504	T	T	T	T	T	T
13506	A	A	NA	NA	NA	NA
13509	NA	NA	A	A	A	A
13512	T	T	NA	NA	NA	NA
13525	NA	A	A	A	A	A
13527	NA	A	NA	NA	NA	NA
13530	NA	T	NA	NA	NA	NA
13538	NA	G	NA	NA	NA	NA
13554	NA	T	NA	NA	NA	NA
13572	A	A	A	A	A	A
13587	C	C	NA	NA	NA	NA
13599	NA	G	NA	NA	NA	NA
13632	T	T	NA	NA	NA	NA
13636	A	A	NA	NA	NA	NA
13662	G	G	NA	NA	NA	NA
13663	T	T	NA	NA	NA	NA
13672	T	T	NA	NA	NA	NA
13674	G	G	NA	NA	NA	NA
13677	G	G	NA	NA	NA	NA
13683	C	C	NA	NA	NA	NA
13690	T	T	NA	NA	NA	NA
13703	C	C	NA	NA	NA	NA
13704	T	T	NA	NA	NA	NA
13767	C	NA	NA	NA	NA	NA
