# Supplementary material for: Mitochondrial Genome Sequence of the Scabies Mite Provides Insight into the Genetic Diversity of Individual Scabies Infections
Source: PLoS Negl Trop Dis. 2016 Feb 12;10(2):e0004384. doi: 10.1371/journal.pntd.0004384 (PMC4752359; doi:10.1371/journal.pntd.0004384)
Supplement: S4 Table — Here, distance is represented by number of base differences between haplotype sequences. (XLS) [file pntd.0004384.s006.xls]

## Sheet: MatrixOutput
	H1_B_REF	H2_B	H1_A	H2_A	H1_u	H2_u	H3_u	H1_w1	H2_w1	H3_w1	H1_w2	H2_w2	H3_w2	H1_w3	H2_w3	H3_w3
H1_B_REF
H2_B	598
H1_A	593	21
H2_A	597	23	4
H1_u	82	601	596	600
H2_u	82	605	600	604	28
H3_u	87	600	599	601	5	33
H1_w1	82	601	596	600	0	28	5
H2_w1	82	605	600	604	28	0	33	28
H3_w1	87	602	599	601	5	33	2	5	33
H1_w2	81	602	595	599	1	29	6	1	29	6
H2_w2	81	606	599	603	29	1	34	29	1	34	28
H3_w2	85	602	597	599	5	33	4	5	33	2	4	32
H1_w3	81	602	595	599	1	29	6	1	29	6	0	28	4
H2_w3	81	606	599	603	29	1	34	29	1	34	28	0	32	28
H3_w3	87	602	599	601	7	35	2	7	35	2	6	34	2	6	34

## Sheet: Caption
Table. Estimates of Evolutionary Divergence between Sequences
The number of base differences per sequence from between sequences are shown. The analysis involved 16 nucleotide sequences. Codon positions included were 1st+2nd+3rd+Noncoding. All positions containing gaps and missing data were eliminated. There were a total of 13919 positions in the final dataset. Evolutionary analyses were conducted in MEGA5 [1].
1. Tamura K., Peterson D., Peterson N., Stecher G., Nei M., and Kumar S. (2011). MEGA5: Molecular Evolutionary Genetics Analysis using Maximum Likelihood, Evolutionary Distance, and Maximum Parsimony Methods. Molecular Biology and Evolution 28: 2731-2739.
Disclaimer: Although utmost care has been taken to ensure the correctness of the caption, the caption text is provided "as is" without any warranty of any kind. Authors advise the user to carefully check the caption prior to its use for any purpose and report any errors or problems to the authors immediately (www.megasoftware.net). In no event shall the authors and their employers be liable for a…
